# Supplementary material for: The Effects of Previous Asthma and COPD on the Susceptibility to and Severity of COVID-19: A Nationwide Cohort Study in South Korea
Source: J Clin Med. 2021 Oct 9;10(20):4626. doi: 10.3390/jcm10204626 (PMC8541474; doi:10.3390/jcm10204626)
Supplement: Supplementary file 1 [file jcm-10-04626-s001.zip]

Archive with 1 entries (1 files):
- jcm-1382001-supplementary.pdf
